# Supplementary material for: An assessment study of CVD related risk factors in a tribal population of India
Source: BMC Public Health. 2016 May 25;16:434. doi: 10.1186/s12889-016-3106-x (PMC4880982; doi:10.1186/s12889-016-3106-x)
Supplement: Additional file 1: — Survey of CVD Related Risk Factors. (CSV 15 kb) [file 12889_2016_3106_MOESM1_ESM.csv]

Sno.	Age	Sex	Education(0=Illiterate,1=Upto Primary, 2= High school and above)	Alcohol consumption (0= abstainer, 1= drinker)	Smoking (0= non smoker, 1=smoker)	Physical Activity(0=active, 1= sedentary)	Height (cm)	Weight(kg)	Waist Circumference(cm)	Triglyceride(mg/dl)	HDL(mg/dl)	FBG(mg/dl)	SBP (mmHg)	DBP(mmHg)
1	42	Male	2	1	1	1	161.2	82	95.4	608	27.8	88	160	90
2	50	Male	2	1	0	0	172.9	81	100.9	83	48.2	102	148	90
3	52	Male	2	0	0	0	158.2	59	86.1	147	43.1	107	160	95
4	41	Male	2	0	0	0	167.2	74	92.5	86	50.1	93	140	84
5	43	Female	2	0	0	0	151.5	51	62.5	80	52.9	98	132	72
6	36	Male	2	0	0	1	159.6	80	103.6	241	39.9	100	132	90
7	55	Male	2	1	0	1	162.2	64	92.1	71	32.3	109	160	98
8	43	Male	2	0	0	0	168.5	56	76.2	97	35.1	87	126	80
9	45	Male	2	1	0	0	157.8	58	85.5	383	30.9	98	136	82
10	45	Female	2	0	0	0	154.2	48	65.7	92	41.2	96	134	80
11	31	Female	2	0	0	0	156.2	55	80.5	71	38.7	100	120	92
12	35	Female	1	0	0	0	148.7	50.5	74.5	100	37.9	95	134	86
13	55	Female	0	0	0	0	154.2	72	91.2	116	46.2	91	128	84
14	58	Male	2	0	0	1	161.5	69	96.1	78	50.1	110	123	64
15	38	Female	0	0	0	0	146.2	70.5	91.7	94	38.4	115	140	90
16	42	Female	2	0	0	1	154.1	68	87.8	69	54.3	94	144	94
17	45	Female	0	0	0	0	152.6	50	69.8	51	31.9	103	160	92
18	45	Female	0	1	0	0	160.2	42	68.1	94	35.8	82	160	100
19	55	Male	0	1	0	0	157.2	75	94.5	205	32.7	135	130	86
20	53	Female	1	0	0	0	153.8	58	79.5	94	40.1	94	160	82
21	43	Male	2	0	0	0	152.3	65.5	88.5	89	42.1	100	140	100
22	47	Female	2	0	0	1	147.5	59	84.1	140	43.9	90	148	88
23	53	Male	2	1	1	0	154.7	65	82.4	79	31.5	199	120	80
24	52	Male	2	0	0	1	162.1	104	114.1	115	38.9	130	162	90
25	20	Female	2	0	0	1	150.1	58	72.9	63	30.7	90	130	80
26	50	Male	2	1	1	0	152.1	65	98.2	121	49.5	89	154	92
27	60	Male	1	0	0	1	150.1	58	75.2	293	38	140	140	80
28	60	Female	0	0	0	0	153.4	56	67.5	169	43.6	153	146	92
29	40	Male	1	1	0	0	156.2	69.5	97.1	405	38.4	116	128	92
30	33	Male	2	1	0	1	166.6	75	87.4	192	36.3	99	140	118
31	33	Male	2	1	0	0	163.5	63	85.6	70	43	86	136	92
32	31	Male	2	0	0	0	167.2	84	97.2	99	48.2	106	132	74
33	60	Male	2	1	0	1	156.7	58	79.8	66	41	104	116	78
34	30	Female	2	0	0	0	155.9	68	89.5	188	39	100	124	80
35	30	Female	2	0	0	1	146.2	59.5	82.6	88	34.3	100	136	92
36	31	Female	1	0	0	0	158.9	48.5	68.7	80	31.7	97	120	84
37	55	Female	0	0	1	0	149.2	48	60.2	332	30.8	106	152	92
38	40	Female	1	0	0	0	146.9	47	67.8	60	33.9	114	130	80
39	37	Male	2	1	0	0	184.4	74	89.4	130	44.4	91	144	98
40	30	Male	2	1	0	0	154.9	55	65.2	96	52.3	88	134	94
41	46	Female	0	0	0	0	142.8	56	85.5	87	40.8	109	116	72
42	46	Female	1	0	0	0	146.7	41	67.5	99	52	96	120	68
43	26	Female	2	0	0	0	158.8	49	69.1	46	30.3	98	114	86
44	35	Male	2	1	0	0	158.5	56	79	155	45.3	109	150	110
45	44	Female	2	0	0	0	151.5	70	86.1	88	33.7	106	114	76
46	46	Female	1	0	0	0	152.4	55	87.2	153	45.7	109	134	88
47	50	Female	2	0	0	1	149.3	69	84.2	124	49.6	86	142	86
48	35	Female	2	0	0	0	152.6	55	69.1	60	44.8	92	160	104
49	56	Female	1	0	0	0	147.2	59	82.5	261	34.2	90	133	90
50	50	Female	0	0	1	0	145.9	52	72.4	76	37.4	102	120	78
51	52	Male	1	0	0	0	158.5	72	90.4	120	43.3	86	122	78
52	56	Female	0	0	0	0	144.4	43	79.1	121	49.5	103	118	74
53	46	Female	0	0	0	0	148.8	38	63.7	91	48	110	122	70
54	50	Female	0	0	0	1	139.5	49	80.2	176	38	95	150	90
55	45	Female	0	0	0	0	142.5	50	71.9	146	46.7	102	118	74
56	40	Female	2	0	0	0	145.9	54	77.2	78	47.1	86	116	74
57	43	Male	2	0	0	0	153.9	66	93.1	107	40.1	97	128	92
58	55	Female	0	0	0	0	147.5	51.5	79.5	140	50.2	103	128	82
59	35	Male	2	0	0	0	157.2	55.5	79.1	128	46.8	90	136	100
60	32	Female	1	0	0	0	147.9	70	87.8	162	40.3	96	126	86
61	51	Female	0	0	0	1	156.1	54.5	77.1	172	39.6	89	166	98
62	32	Female	2	0	0	0	150.5	60	79.2	109	42.5	100	110	84
63	57	Male	1	1	1	0	157.2	56	80.5	83	44.1	93	140	92
64	58	Male	1	1	1	0	157.9	67	97.4	129	41.7	118	136	80
65	27	Male	2	1	1	0	158.4	52	54.1	123	43	98	120	75
66	40	Male	2	1	0	1	153.5	70	96.2	148	41.2	87	140	84
67	35	Female	1	0	0	0	147.2	65	89.1	102	49.6	94	146	88
68	40	Male	2	1	0	0	163.2	50	70.2	65	39.3	90	150	96
69	37	Female	1	0	0	0	146.9	50	70.2	88	40.3	63	124	80
70	35	Female	0	0	0	0	156.3	59	73.5	80	42.4	84	110	70
71	40	Female	0	0	0	0	143.5	47.5	81	170	50.9	82	140	74
72	50	Male	2	1	1	0	170.1	83	93.9	205	38.6	153	150	90
73	55	Female	0	0	0	0	149	42	64.9	124	40.7	140	128	78
74	35	Female	2	0	0	1	142.9	56	75.7	67	31	91	128	83
75	32	Female	1	0	0	0	147.7	60	72.2	95	35.5	131	122	62
76	36	Female	0	0	0	0	144.9	51	74.2	99	47.1	100	136	100
77	38	Female	0	0	0	0	150.1	39	66.9	75	39.1	100	156	92
78	36	Female	1	0	0	0	149.6	67	86.5	211	40	94	136	80
79	45	Female	1	0	0	0	152.1	64	87.3	106	47.6	109	140	92
80	40	Female	0	0	0	0	148.1	55	68.5	135	40.6	100	150	97
81	35	Female	0	0	0	0	154	62.5	77.8	190	48.3	102	130	90
82	30	Female	1	0	0	0	159.1	65	85.1	120	49	98	132	82
83	55	Male	0	1	0	0	153.5	63	87.5	438	27.8	130	166	90
84	35	Female	0	0	0	0	142.7	39	71.1	83	31.2	97	130	70
85	60	Female	0	0	0	0	157.9	44	63.5	110	47	96	140	90
86	45	Female	0	0	0	0	147.8	49	78.5	67	36	101	140	88
87	26	Female	2	0	0	0	150.4	56	67.5	50	30.6	86	118	66
88	45	Female	2	0	0	0	154.5	65	88.2	121	42	87	126	102
89	45	Female	2	0	0	0	151.7	44	59.2	149	50	97	130	90
90	35	Female	0	0	0	0	148	68	89.5	185	46.8	98	128	80
91	40	Female	0	0	1	0	149.5	56	83.6	145	51.4	142	126	78
92	42	Female	1	0	0	0	152.2	64	81.5	112	54.2	100	136	82
93	39	Female	1	0	0	0	149.6	44	61.2	76	42.9	96	100	72
94	45	Female	0	0	1	0	158.7	58.5	80.5	179	35.2	104	140	78
95	26	Female	2	0	0	0	154	42	83.5	120	38.7	91	122	82
96	50	Female	1	0	0	1	152	68.5	99	293	32.1	100	126	76
97	45	Female	2	0	0	1	150.1	49	69.5	47	36.1	104	130	78
98	58	Male	0	1	0	0	169.2	56	72.1	103	43.3	98	148	82
99	25	Female	1	0	0	1	152.2	53	63.9	117	42.3	69	140	82
100	42	Male	2	1	1	0	168.2	53	76.2	127	53.6	111	150	100
101	55	Male	2	1	0	0	151.5	51.5	60.2	101	47.2	86	130	78
102	55	Male	2	1	0	0	157.9	54.5	85.1	355	29.1	114	156	96
103	25	Female	2	0	0	0	146.9	42.5	60.5	51	31.6	98	108	66
104	35	Female	0	0	0	0	146.9	51.5	84.9	143	48.8	100	98	62
105	25	Female	2	0	0	0	153	52	73.6	72	44.4	110	122	76
106	27	Female	1	0	0	0	147.7	49	71.5	75	32.6	88	126	92
107	43	Female	0	0	0	0	153.6	61	80.9	109	54.2	105	118	68
108	43	Male	2	1	0	0	162.4	68	88.7	179	35.6	141	180	122
109	35	Female	2	0	0	0	149.7	72	92.7	317	37.7	101	136	90
110	37	Male	2	1	0	0	158.7	68	89.2	137	48.5	90	132	92
111	31	Female	2	0	0	0	144.9	53.5	85.1	69	55.5	102	116	74
112	45	Female	0	0	1	0	156.6	73	87.7	165	57.9	112	138	68
113	27	Female	2	0	0	0	148.1	41	60.6	109	38.8	98	122	86
114	30	Male	2	1	0	0	169.3	76.5	97.2	245	47.2	109	160	98
115	38	Female	2	0	0	0	151.9	78	99.1	152	46.3	113	130	74
116	39	Female	2	0	0	0	148.2	68.5	90.7	111	39.5	118	148	84
117	29	Female	2	0	0	1	152.2	58	79	80	44.7	103	122	76
118	40	Female	0	0	0	1	142.1	42	73.5	145	54.6	106	126	82
119	50	Male	2	1	1	0	152.2	46	68.4	96	48.1	100	116	88
120	45	Female	0	0	0	0	155.3	45	57.5	69	52.3	100	126	74
121	60	Male	1	1	0	0	157.2	72.5	101.5	160	49	96	154	92
122	55	Female	0	0	0	1	147.4	51	74.3	254	34	120	148	104
123	50	Female	0	0	0	0	143.7	50	77.6	73	50.6	103	128	84
124	50	Female	0	0	0	0	149.5	58.5	83.9	138	47.6	118	124	84
125	25	Female	2	0	0	0	144.5	49	69.1	64	38.7	94	120	78
126	50	Female	0	0	1	0	157.5	64	90.5	179	37	105	160	72
127	25	Male	2	0	0	0	164.4	58	74.4	101	50.6	100	150	100
128	50	Female	0	0	1	0	144.9	46	79.1	200	50.7	103	132	72
129	26	Female	2	0	0	0	153.2	72	91.3	65	34.8	97	122	72
130	26	Female	1	0	0	0	147.2	53.5	73.2	163	45.1	104	122	78
131	52	Female	2	0	0	0	150.2	52	65.2	174	33.9	100	130	88
132	35	Female	0	0	0	1	151	49	63.7	59	32.6	92	112	74
133	37	Female	1	0	0	1	142.2	68	90.2	104	50.1	105	136	90
134	50	Female	0	0	0	0	144.9	50	63.2	107	47.3	104	126	78
135	50	Female	0	1	1	1	155.8	43	62	93	45	95	140	70
136	38	Female	2	0	0	0	146.7	57	84.7	202	36.6	96	140	94
137	32	Male	0	1	0	0	154.8	60	87.9	80	51	93	128	74
138	30	Female	0	0	0	0	147.5	55	81.5	70	32.4	72	100	62
139	37	Female	1	0	0	0	154.9	67	81.5	91	40.8	140	112	72
140	35	Female	1	0	1	1	141.2	38.5	70	69	36	53	180	94
141	35	Female	2	0	0	0	149.5	59	73.4	69	39	98	112	70
142	58	Male	1	1	0	0	164.6	51	65.2	222	38.7	84	144	90
143	58	Male	1	1	0	0	159	60	87.9	84	36.6	86	126	72
144	27	Female	2	0	0	0	148.8	45	62.1	75	52.7	121	78	50
145	60	Male	1	0	0	1	151	60	79.2	98	46.4	101	180	92
146	45	Female	0	0	0	0	152.3	55	62.3	111	45.6	103	132	90
147	45	Male	1	1	0	0	154.3	62	92.4	104	42.1	106	140	96
148	50	Female	0	0	0	0	155.2	64	89.9	76	48.7	79	134	96
149	38	Male	2	1	1	0	162.9	70	85.5	186	46.9	105	110	78
150	42	Male	2	1	0	0	161.9	70.5	93.5	196	47.5	119	140	100
151	51	Male	2	1	0	0	159.9	48	69.1	115	40.9	93	104	58
152	41	Male	2	1	0	0	162.8	59	81	137	36.9	90	106	74
153	35	Male	2	1	0	0	168.8	65	79.6	58	34.3	100	136	90
154	40	Male	2	1	0	0	166.6	74.5	94.6	229	41.6	106	128	90
155	45	Male	2	1	0	0	159.1	51	68.5	139	48.6	86	100	82
156	40	Male	2	1	0	0	154.2	58	80.2	141	58.6	100	110	68
157	25	Male	2	0	0	0	159.2	57	72.2	108	34.2	104	130	94
158	58	Male	2	1	0	0	157.3	50	73.2	125	38.6	84	110	68
159	32	Female	2	0	0	0	151	44	68.1	88	53.1	92	126	88
160	30	Female	2	0	0	0	151.5	65	70.5	56	31.4	106	108	80
161	55	Female	0	0	0	0	145.6	44	74.1	47	46.3	109	150	72
162	60	Female	0	0	0	0	144.6	47	58.1	492	29.7	122	112	84
163	60	Female	0	0	1	0	151.1	55	65.4	207	38.8	119	104	72
164	25	Male	2	0	0	0	166.7	62	74.2	71	30	97	140	94
165	50	Female	0	0	0	0	153.4	55	84.5	110	46.3	99	144	98
166	25	Male	2	1	1	0	166.4	51	61.2	95	36.1	68	104	78
167	38	Female	2	1	0	0	151.1	70.5	88.7	129	42.3	106	180	118
168	25	Female	2	0	0	0	150.1	51	70.6	53	40.7	113	120	72
169	30	Male	2	0	0	0	163.8	70	83.1	218	34.2	99	134	90
170	54	Male	2	1	0	0	157.3	63	88.2	356	34.6	113	146	94
171	38	Male	2	1	0	0	152.2	72	90.1	159	36.2	92	156	100
172	60	Male	1	1	1	0	163.2	58	79.5	119	49.9	98	106	74
173	55	Female	0	1	0	1	153.4	63	91.6	140	39.9	106	132	80
174	30	Male	2	1	0	0	164.1	59	75.5	33	43.3	103	130	88
175	48	Female	2	0	0	1	153.2	65	92.5	148	46.8	104	144	94
176	60	Male	1	1	1	1	162.3	64	89.1	86	30.4	114	132	86
177	60	Male	1	1	0	0	157.2	63	88.1	325	34.4	184	144	92
178	54	Female	0	1	1	1	140.4	50	82.7	48	53.8	114	120	76
179	60	Female	0	0	0	0	150.1	48	62.2	70	52.3	113	122	74
180	40	Female	2	0	0	1	151.2	58.5	85.6	87	53.6	70	162	100
181	45	Male	2	1	0	0	155.3	60	80.2	92	41.8	139	142	94
182	34	Female	2	0	0	1	152.6	62	80.9	40	51.8	64	134	84
183	40	Female	2	0	0	0	143.9	49	72.4	76	41.7	72	132	74
184	38	Female	2	0	0	0	152.3	55	75.4	55	32.4	68	134	88
185	60	Female	2	0	0	0	150.1	58.5	85.6	92	54.8	65	154	96
186	36	Female	2	0	0	0	154.7	58	80.4	105	47.9	72	146	92
187	27	Female	2	0	0	1	150.1	50	72.4	53	34.7	74	132	98
188	48	Male	2	1	0	1	157.2	65	88.2	146	54.2	68	146	100
189	40	Female	0	0	0	0	153.4	57	80.2	103	44.7	78	130	88
190	34	Male	2	0	0	1	157.2	62	90.4	121	42.6	63	134	90
191	48	Male	2	1	0	0	156.2	73	92.3	341	31.3	78	144	96
192	38	Female	1	0	0	0	152.8	55	70.2	76	58.4	68.9	136	80
193	34	Male	2	1	1	0	155.1	70	102.3	82	45.8	69	142	94
194	59	Female	2	0	0	0	150.5	50	64.9	61	55.5	74	132	80
195	34	Male	2	1	0	0	156.3	62	92.1	158	49.8	67	154	98
196	25	Female	2	0	0	0	152.3	53	62.1	50	42.2	78	120	78
197	35	Male	2	1	0	0	157.8	65	93.7	111	42.9	65	136	90
198	45	Female	2	0	0	0	160.1	50	72.2	111	48	66	144	92
199	25	Male	2	1	1	0	160.5	49	71.2	125	46.8	75	126	78
200	25	Female	1	0	0	0	142.6	46	70.1	75	50.7	69	126	72
201	38	Female	2	1	0	1	146.6	50	77.4	51	49	67	110	68
202	60	Female	0	1	0	0	144.7	54	72.7	110	48.4	79	138	76
203	50	Female	0	0	1	0	150	54	82.4	75	56.7	65	120	76
204	38	Female	2	1	0	0	155.3	74	86.2	114	37.1	65	114	70
205	43	Female	2	0	0	0	157.1	56	73.7	83	46.1	68	140	76
206	38	Female	2	0	0	0	152.5	52	75.1	67	31.9	67	118	76
207	26	Male	2	1	0	1	157.9	50	67.4	110	40.3	69	110	76
208	30	Female	2	0	0	0	144.4	58	84.2	98	42.1	114	138	76
209	39	Female	2	0	0	0	142.4	42	67.1	151	37.1	65	106	64
210	50	Female	0	1	0	0	153.7	52	80.9	95	54.8	66	158	68
211	38	Female	1	0	0	0	147.8	60	82.5	86	43.4	73	140	88
212	27	Female	2	0	0	0	148.5	41	62.3	65	33	62	120	68
213	24	Female	2	0	0	0	152.7	50	71.6	118	36.8	68	120	76
214	56	Female	0	1	0	0	152.5	78	101.9	86	45.3	72	120	78
215	45	Female	1	0	0	0	155.7	65	82.7	118	54.5	66	124	78
216	54	Female	0	0	0	0	147.4	50	88.7	70	42.7	65	100	60
217	35	Female	2	0	0	0	149.6	43	69.7	59	41	62	108	74
218	40	Male	2	1	1	0	153.2	60	86.9	140	48.9	64	140	100
219	35	Female	2	0	0	0	141.4	45	64.7	114	47	74	112	82
220	34	Female	1	0	0	0	152.5	42	54.3	64	43.8	69	90	60
221	50	Female	0	0	0	0	143.9	49	72.5	81	37.7	70	132	74
222	45	Female	1	0	0	0	152.3	40	63.2	114	32.8	66	132	80
223	40	Female	1	0	0	0	152.1	55	62.3	83	49.6	48	122	78
224	34	Male	2	1	0	0	155.2	52	76.7	130	43.9	63	136	80
225	35	Male	2	1	0	0	148.9	44	67.2	87	40.3	78	110	72
226	28	Male	2	1	0	0	159.9	52	71.1	142	41.5	113	130	86
227	26	Male	2	1	0	0	155.5	51	75.4	150	48.9	120	148	90
228	25	Male	2	1	0	1	152.6	73	88.4	95	46.7	111	140	100
229	55	Female	0	0	0	0	141.6	44	74.3	135	42.7	110	150	84
230	60	Male	0	1	1	1	167.4	51	74.2	113	45.8	89	146	94
231	26	Female	1	1	0	0	151.5	54	67.7	101	37.8	100	106	64
232	35	Female	2	0	0	1	158.4	65	85.5	142	44.5	118	140	100
233	22	Female	2	0	0	0	159.9	49	66.5	85	40	72	124	94
234	60	Male	0	1	1	0	153.3	53	71.2	130	42.7	89	142	92
235	35	Female	0	1	0	0	151.6	48	68.2	86	44	98	92	66
236	20	Female	2	0	0	0	152.6	49	68.2	157	38.9	112	112	72
237	32	Male	2	1	0	1	162.4	64	82.1	205	51.8	115	136	94
238	55	Female	0	0	0	0	154.3	50	73.7	124	47.9	90	128	70
239	32	Female	1	0	0	1	153.1	74	93.1	54	34.1	124	126	82
240	45	Female	0	0	1	0	150.7	57	75.5	147	48	104	130	80
241	55	Male	1	1	1	0	156.2	48	70.5	92	45.3	114	108	78
242	34	Male	2	1	1	0	163.6	60	80.2	81	49.6	121	120	84
243	22	Male	2	0	0	0	164.9	52	67	55	35	101	134	80
244	27	Male	2	1	0	0	154.1	64	80.2	156	43.3	93	134	84
245	35	Female	0	0	0	0	144.8	63	91.4	77	39.2	95	112	82
246	26	Female	2	0	0	0	143.6	39	60.5	71	38.6	104	104	68
247	60	Female	0	1	0	0	137.9	37	67.5	106	36.5	103	144	88
248	50	Female	0	1	1	0	145	38	65.5	82	47.9	78	144	94
249	32	Male	2	1	0	0	164.4	64	84.4	139	45.5	112	140	90
250	44	Male	1	0	0	0	145.7	51	80.2	151	45.9	110	130	78
251	55	Female	1	0	0	0	156.4	49	68.4	209	39.5	106	160	90
252	60	Male	2	1	0	1	170	61	90.2	166	49.3	115	146	100
253	47	Female	0	1	0	1	151.4	54	82	167	54.9	253	144	86
254	60	Female	0	0	0	1	151.9	44	72.1	155	50.7	150	160	88
255	40	Female	0	0	0	0	145.1	72	105.3	108	51.8	114	114	74
256	21	Male	2	1	1	0	165.8	56.5	67.5	73	39.3	97	122	72
257	55	Male	1	1	0	0	145.7	39	63.5	142	47.9	111	152	70
258	55	Female	0	1	0	0	142.4	46	71.9	108	42.9	105	120	76
259	50	Female	1	1	0	0	146.2	40	71.1	61	36.9	106	136	82
260	26	Female	2	0	0	1	146.3	40	64.7	69	41.1	106	118	74
261	40	Female	0	1	0	0	144.4	47	76.4	95	47.6	170	110	72
262	60	Male	1	1	0	0	159.1	60	85.5	116	46.9	91	140	86
263	55	Female	1	1	0	0	150.6	56	79.1	99	43.3	134	138	84
264	40	Female	0	1	0	0	147.1	65	93.5	88	46	110	132	96
265	50	Female	0	0	0	1	156.2	49	71.2	75	39.8	128	98	64
266	55	Female	1	1	0	0	150.7	45	60.2	75	46.9	124	90	66
267	34	Male	2	1	0	0	155.9	54	77.2	69	48.9	97	112	74
268	24	Female	2	0	0	0	152.3	44	69.2	70	36.9	94	100	66
269	35	Female	0	0	0	0	156.4	60	84.2	74	34.9	98	132	80
270	40	Female	0	0	0	1	146.5	50	73.5	224	53.9	127	136	90
271	20	Female	2	0	0	0	151.2	51	60.2	82	30.8	75	120	90
272	35	Female	2	1	0	0	157.4	68	80.2	71	36.3	72	110	70
273	45	Female	0	0	0	0	149.2	44	78.2	236	40.8	91	136	86
274	43	Male	1	0	0	0	152.2	59	92.6	121	47.7	73	124	82
275	40	Male	2	0	0	0	165.5	61	90.2	137	44.4	104	138	82
276	21	Male	2	1	0	0	160.1	54	72.2	96	41.1	72	112	76
277	45	Female	1	1	0	0	146.3	47	64.1	79	39	120	104	74
278	55	Female	0	1	1	0	139.4	36	64.1	127	56.9	97	108	58
279	22	Male	2	1	1	0	165.1	53	68.2	63	32.9	104	132	74
280	21	Male	2	1	1	0	161.7	53	71.3	67	29.8	106	120	76
281	22	Female	2	0	0	1	148.7	47	68.5	81	34	113	128	76
282	35	Female	0	1	0	0	150.1	52	75.4	74	34.8	72	124	76
283	35	Female	2	0	0	0	154.3	63	89.4	86	30.1	85	120	78
284	60	Male	1	1	1	0	150	47	72.5	137	51	116	112	82
285	24	Female	2	0	0	0	145.3	41	64.3	57	31.9	83	128	72
286	50	Male	1	1	0	0	154.5	44.5	69.5	89	44.9	104	130	68
287	40	Female	0	1	1	0	146.5	52	71.4	97	57.9	85	120	88
288	50	Male	1	1	0	0	152.2	50	72.7	78	43	105	140	88
